# Supplementary material for: Characterization of Plasmodium falciparum and Plasmodium vivax recent exposure in an area of significantly decreased transmission intensity in Central Vietnam
Source: Malar J. 2018 Apr 27;17:180. doi: 10.1186/s12936-018-2326-1 (PMC5923009; doi:10.1186/s12936-018-2326-1)
Supplement: Supplementary file 3 — Additional file 3. Confirmed malaria cases in 2013 in Nam Tra my district (CHC data). Confirmed malaria clinical cases in 2013 in Nam Tra my district for each commune obtained from the commune health centres. [file 12936_2018_2326_MOESM3_ESM.xlsx]

## Sheet: Sheet1
2013	All confirmed cases		P. falciparum cases		P. vivax cases
Commune	nr	%	nr	%	nr	%
Tra Cang	264	0.34	219	0.382	45	0.231
Tra Leng	138	0.178	134	0.234	4	0.021
Tra Do'n	120	0.154	102	0.178	13	0.067
Tra Tap	105	0.135	49	0.086	54	0.277
Tra Vinh	67	0.086	4	0.007	63	0.323
Tra Nam	51	0.066	50	0.087	0	0
Tra Van	16	0.021	5	0.009	11	0.056
Tra Mai	7	0.009	3	0.005	4	0.021
Tra Zon	6	0.008	4	0.007	1	0.005
Tra Linh	3	0.004	3	0.005	0	0
Nam Tra My district	777		573		195
