# Supplementary material for: Characterization of Plasmodium falciparum and Plasmodium vivax recent exposure in an area of significantly decreased transmission intensity in Central Vietnam
Source: Malar J. 2018 Apr 27;17:180. doi: 10.1186/s12936-018-2326-1 (PMC5923009; doi:10.1186/s12936-018-2326-1)
Supplement: Supplementary file 4 — Additional file 4. Household characteristics collected at census. [file 12936_2018_2326_MOESM4_ESM.xlsx]

## Sheet: data
Household characteristics at census
Total number of households	79
mean number of household members (sd)	5.58228	0.242785
range nr of household members	2	11
House structure
On ground	13	0.1646
On stilts	66	0.8354
Main material of walls
bamboo	4	5.06
wood	75	94.94
Main material of roof
leaves	11	13.92
aluminium ("tole")	68	86.08
total nr of treated nets (ITNs, LLINs)
0	2	2.53
1	13	16.46
2	32	40.51
3	25	31.65
4	7	8.86
Mean nr of nets (SD)	2.27848	0.104952
Number of households that own:
Buffaloes	12	0.151899
Cows	6	0.0759494
Goats	15	0.189873
Pigs	40	0.506329
Gongs	38	0.481013
Jars	57	0.721519
median nr of jars owned	2	(0-20)
Cinnamon trees	72	0.911392
Median nr of cinnamon trees	100	(0-999)
Forest fields	76	0.962025
Median nr of forestfields	2	(0-6)
Waterfields	71	0.898734
Median nr of waterfields	1	(0-6)
Plot hut in forestfields	75	0.9494
When do you sleep overnight in the fields?
Never	16	20.25
Slashburn activities	3	3.8
Seeding	41	51.9
Removing gr (???)	62	78.48
Harvesting	56	70.89

## Sheet: neat table
Household characteristics at census
Total number of households	79
mean number of household members (SD)	5.6 (0.2)
range nr of household members	2-11
House structure
On ground	13	0.1646
On stilts	66	0.8354
Main material of walls
bamboo	4	0.0506
wood	75	0.9494
Main material of roof
leaves	11	0.1392
aluminium ("tole")	68	0.8608
total nr of treated nets (ITNs, LLINs)
0	2	0.0253
1	13	0.1646
2	32	0.4051
3	25	0.3165
4	7	0.0886
Mean nr of nets (SD)	2.3 (0.1)
Number of households that own:
Buffaloes	12	0.151899
Cows	6	0.0759494
Goats	15	0.189873
Pigs	40	0.506329
Gongs	38	0.481013
Median nr of gongs owned (range)	0	(0-12)
Jars	57	0.721519
Median nr of jars owned (range)	2	(0-20)
Cinnamon trees	72	0.911392
Median nr of cinnamon trees (range)	100	(0-999)
Forest fields	76	0.962025
Median nr of forestfields (range)	2	(0-6)
Waterfields	71	0.898734
Median nr of waterfields (range)	1	(0-6)
Plot hut in forestfields	75	0.9494
When do you sleep overnight in the fields?
Never	16	0.2025
Slashburn activities	3	0.038
Seeding	41	0.519
Removing grasses	62	0.785
Harvesting	56	0.7089
