# Supplementary material for: Characterization of Plasmodium falciparum and Plasmodium vivax recent exposure in an area of significantly decreased transmission intensity in Central Vietnam
Source: Malar J. 2018 Apr 27;17:180. doi: 10.1186/s12936-018-2326-1 (PMC5923009; doi:10.1186/s12936-018-2326-1)
Supplement: Supplementary file 6 — Additional file 6. Predictive factors of seropositivity against Plasmodium falciparum in the study area at survey 1 and survey 6. Multivariate risk factor analysis of seropositivity against P. falciparum in the study area at survey 1 (n = 330) and survey 6 (n = 302); NS not significant in univariate analysis, therefore not included in multivariate model; NA variable measured during survey, therefore not relevant for seropositivity at survey 1. [file 12936_2018_2326_MOESM6_ESM.xlsx]

## Sheet: Sheet1
	Seropositivity P. falciparum S1						Seropositivity P. falciparum S6
	proportion	aOR	95% CI		p-value	proportion	aOR	95% CI		p-value
Village					0.0027		NS
Xe Xua	0.51634	1				0.321678
Tu Nak	0.347518	61855.5	24.117	159000000		0.409449
Tak Lang	0.416667	0.0022102	5.73e-05	0.0851928		0.3125
Age group					<0.0001					<0.0001
0.1-10 years	0.130435	1				0.0522388	1
11-25 years	0.376471	2.38267	0.813868	6.97545		0.22973	6.18234	1.33535	28.6227
>25 years	0.869159	26.5965	6.9846	101.276		0.893617	48.2684	9.36	248.914
Occupation					0.0007					0.041
School	0.228814	1				0.0747664	1
Farmer	0.761905	3.36286	1.23578	9.15116		0.785124	4.7199	1.20992	18.4123
Other	0.0615385	0.138737	0.0366764	0.524805		0.0675676	0.525727	0.121563	2.27363
Main material of roof							NS
Leaves	0.318182	1				0.326087
Aluminium (tole)	0.451049	1.02344	0.577591	1.81346	0.937	0.363281
Education		0.894957	0.77361	1.03534	0.135		0.839157	0.700508	1.00525	0.057
Nr of gongs owned		1.13495	1.01577	1.26811	0.025		NS
Household		1.06751	1.02552	1.11122	0.001		NS
Total number of bednets in the household		NS					0.951662	0.598854	1.51232	0.834
Type of bednet used (NTN, ITN, LLIN)		NS								0.031
LLIN						0.381295	1
ITN						0.0833333	0.0973712	0.0117518	0.806783
NTN						0	0
Working in the field during the study		NA				0.387597	0.661029	0.162283	2.69257	0.563
Having slept in the field during the study		NA				0.508065	2.43706	1.0206	5.81937	0.045
Working in the forest during the study		NA				0.641509	1.01836	0.356877	2.90595	0.973
Having slept in another cluster during the study		NA				0.0769231	2.23535	0.295479	16.9108	0.436
aOR = adjusted odds ratio;
CI = confidence interval;
S1 = survery 1; S6= survey 6;
NS= not significant in univariate analysis, therefore not included in multivariate model;
NA = variable measured during survey, therefore not relevant for seropositivity at survey 1
