# Supplementary material for: Characterization of Plasmodium falciparum and Plasmodium vivax recent exposure in an area of significantly decreased transmission intensity in Central Vietnam
Source: Malar J. 2018 Apr 27;17:180. doi: 10.1186/s12936-018-2326-1 (PMC5923009; doi:10.1186/s12936-018-2326-1)
Supplement: Supplementary file 7 — Additional file 7. Predictive factors of seropositivity against Plasmodium vivax in the study area at survey 1 and survey 6. Multivariate risk factor analysis of seropositivity against P. vivax in the study area at survey 1 (n = 330) and survey 6 (n = 304); NS not significant in univariate analysis, therefore not included in multivariate model; NA variable measured during survey, therefore not relevant for seropositivity at survey 1. [file 12936_2018_2326_MOESM7_ESM.xlsx]

## Sheet: Sheet1
	Seropositivity P. vivax S1					Seropositivity P. vivax S6
	proportion	aOR	95% CI		p-value	proportion	aOR	95% CI		p-value
Village					0.0207					0.0004
Xe Xua	0.398693	1				0.34375	1
Tu Nak	0.212766	78.086	0.128379	47495.6		0.4375	45762.7	115.809	18100000
Tak Lang	0.194444	0.0362385	0.0019212	0.683545		0.0625	0.0022757	0.0001102	0.0469879
Age group					0.0113					0.0115
0.1-10 years	0.101449	1				0.244444	1
11-25 years	0.270588	2.04831	0.705667	5.94555		0.333333	1.32348	0.532168	3.29146
>25 years	0.570093	5.91749	1.73494	20.1832		0.542553	5.51029	1.54402	19.6651
Occupation					0.016					0.3658
School	0.177966	1				0.293578	1
Farmer	0.503401	1.82692	0.678503	4.9191		0.495868	0.530233	0.171985	1.63472
Other	0.0461538	0.168439	0.0425057	0.667484		0.22973	0.64336	0.280791	1.47409
Education		0.919294	0.812293	1.04039	0.183		NS
Nr of goats owned		0.691254	0.479482	0.996559	0.048		NS
Household		1.02868	0.996169	1.06226	0.084		1.05324	1.02208	1.08534	0.001
House structure		NS								0.001
on ground	0.361111					0.735294	1
on stilts	0.289116					0.311111	0.204071	0.0792553	0.525456
Total number of bednets in the household		NS					0.818137	0.597236	1.12074	0.211
Sex		NS								0.011
male	0.266272					0.281046	1
female	0.329193					0.437086	2.043	1.17395	3.55541
Nr of buffaloes owned		NS					0.62444	0.397223	0.981629	0.041
Nr of forestfields owned		NS					0.876812	0.627707	1.22477	0.441
Total number of nights spent in the field		NA					1.00574	0.977238	1.03507	0.696
aOR = adjusted odds ratio;
CI = confidence interval;
S1 = survery 1; S6= survey 6;
NS= not significant in univariate analysis, therefore not included in multivariate model;
NA = variable measured during survey, therefore not relevant for seropositivity at survey 1
